# Supplementary material for: GATA3 Expression Is a Poor Prognostic Factor in Soft Tissue Sarcomas
Source: PLoS One. 2016 Jun 1;11(6):e0156524. doi: 10.1371/journal.pone.0156524 (PMC4889143; doi:10.1371/journal.pone.0156524)
Supplement: S1 Table — (XLSX) [file pone.0156524.s001.xlsx]

## Sheet: Sheet1
Case	Sex (male: 0 female:1)	Age	Age (≦60: 0, ＞60：1)	Diagnosis	Tumor size (cm)	Tumor size (cm) (≦5:0, >5:1)	Depth superficial:0 deep:1	Disease free survival duration(months)	Recurrence (+: 1 -: 0)	Overall survival duration(months)	Death (+: 1 -: 0)	Chemotherapy(+: 1, -: 0)	Radiotherapy (+: 1, -: 0)	Chemoradiotherapy(+: 1, -: 0)	FNCLCC grade	FNCLCC grade1:0, grade2/3:1	FNCLCC grading system total score	Tumor differentiation score	Mitotic count score	Mitotic count (per 10HPF)	Mitotic count <10:0, ≧10:1	Tumor necrosis score (no:0, <50:1, 50≧:2)	Necrosis (<50:0, ≧50:1)	GATA3 positivity(%)	GATA3 positivity(%) (≦4%: 0, >4%：1)	ｃyclin D1 positivity(%)	ｃyclin D1 positivity(%) (＞10：1, ≤10：0)	ErbB2/HER2 positivity(%)	ErbB2/HER2 positivity(%) (＞10：1, ≤10：0)
1	0	30	0	Fibrosarcoma	25	1	1	60	0	60	0	1	0	0	3	1	6	2	3	a lot	1	1	0	20	1	90	1	0	0
2	1	8	0	Epithelioid sarcoma	4.5	0	1	98	0	98	0	0	1	0	3	1	7	3	3	a lot	1	1	0	10	1	80	1	0	0
3	0	70	1	Dedifferentiated liposarcoma	7	1	1	88	0	88	0	0	1	0	2	1	4	3	1	5	0	0	0	0	0	80	1	0	0
4	0	44	0	Well differentiated liposarcoma	20	1	1	32	0	32	0	0	0	0	1	0	2	1	1	few	0	0	0	2.9	0	70	1	0	0
5	0	73	1	Myxofibrosarcoma	12	1	1	91	0	91	0	0	0	0	2	1	4	2	1	6	0	1	0	0	0	70	1	0	0
6	0	14	0	Malignant peripheral nerve sheath tumor	4	0	1	68	0	68	0	0	0	0	2	1	5	3	1	5	0	1	0	0	0	70	1	0	0
7	1	67	1	Undifferentiated/unclassified sarcomas	2	0	0	21	1	21	0	0	0	0	3	1	7	3	3	a lot	1	1	0	30	1	70	1	0	0
8	0	70	1	Extraskeletal osteosarcoma	8	1	1	6	1	21	1	1	1	1	3	1	7	3	3	28	1	1	0	30	1	60	1	0	0
9	0	79	1	Myxofibrosarcoma	3.5	0	0	23	0	23	0	0	0	0	2	1	4	2	2	13	1	0	0	10	1	60	1	0	0
10	0	72	1	Undifferentiated/unclassified sarcomas	8	1	0	100	0	100	0	0	0	0	3	1	7	3	3	24	1	1	0	3	0	40	1	0	0
11	1	68	1	Undifferentiated/unclassified sarcomas	5	0	0	46	0	46	0	0	0	0	2	1	4	3	1	7	0	0	0	0	0	40	1	0	0
12	1	88	1	well differentiated liposarcoma	6	1	1	12	0	12	0	0	0	0	1	0	2	1	1	few	0	0	0	35	1	35	1	0	0
13	0	41	0	Synovial sarcoma	9.5	1	1	105	1	121	1	1	1	1	3	1	7	3	3	30	1	1	0	7	1	30	1	0	0
14	0	63	1	Undifferentiated/unclassified sarcomas	6	1	1	13	0	13	0	0	0	0	3	1	6	3	2	15	1	1	0	30	1	25	1	0	0
15	1	14	0	Alveolar soft part sarcoma	4	0	1	84	0	84	0	0	0	0	3	1	8	3	3	a lot	1	2	1	0	0	25	1	0	0
16	0	77	1	Leiomyosarcoma	10	1	0	14	0	14	0	0	0	0	3	1	8	3	3	22	1	2	1	20	1	20	1	0	0
17	0	85	1	Leiomyosarcoma	7.5	1	1	11	1	37	1	0	1	0	3	1	7	3	3	a lot	1	1	0	20	1	20	1	0	0
18	0	73	1	Myxofibrosarcoma	5.5	1	0	7	1	7	1	0	1	0	3	1	6	2	3	41	1	1	0	60	1	20	1	0	0
19	0	73	1	Fibrosarcoma	11	1	0	23	0	23	0	0	0	0	2	1	5	2	2	11	1	1	0	10	1	20	1	0	0
20	0	57	0	Rhabdomyosarcoma	7	1	1	120	0	120	0	0	0	0	3	1	7	3	3	a lot	1	1	0	0	0	20	1	0	0
21	1	22	0	Undifferentiated/unclassified sarcomas	12	1	1	4	1	16	1	0	0	0	3	1	7	3	3	a lot	1	1	0	15	1	20	1	0	0
22	1	64	1	Myxofibrosarcoma	10	1	1	6	1	114	0	0	0	0	2	1	4	2	2	13	1	0	0	0	0	20	1	0	0
23	0	77	1	Well differentiated liposarcoma	14	1	1	32	0	32	0	0	0	0	1	0	2	1	1	few	0	0	0	0	0	15	1	0	0
24	1	62	1	Well differentiated liposarcoma	8	1	1	24	0	24	1	0	0	0	1	0	2	1	1	few	0	0	0	5.6	1	15	1	0	0
25	1	62	1	Undifferentiated/unclassified sarcomas	7	1	0	96	0	96	0	0	0	0	3	1	6	3	3	a lot	1	0	0	3	0	15	1	0	0
26	0	65	1	Undifferentiated/unclassified sarcomas	6	1	0	18	1	41	1	0	1	0	3	1	6	3	3	a lot	1	0	0	25	1	15	1	0	0
27	0	57	0	Synovial sarcoma	10	1	1	44	0	44	0	0	1	0	3	1	7	3	3	a lot	1	1	0	10	1	15	1	0	0
28	0	76	1	Well differentiated liposarcoma	17	1	1	38	0	38	0	0	0	0	1	0	2	1	1	few	0	0	0	0	0	11.1	1	0	0
29	0	48	0	Well differentiated liposarcoma	6	1	0	28	0	28	0	0	0	0	1	0	2	1	1	few	0	0	0	6	1	12.4	1	0	0
30	1	47	0	Malignant peripheral nerve sheath tumor	10	1	1	3	0	3	0	0	1	0	3	1	7	3	3	a lot	1	1	0	15	1	14.8	1	0	0
31	1	51	0	Undifferentiated/unclassified sarcomas	6	1	1	130	0	130	0	0	0	0	3	1	7	3	3	a lot	1	1	0	0	0	20.8	1	0	0
32	0	67	1	Leiomyosarcoma	6	1	1	18	1	94	0	0	1	0	3	1	7	3	3	a lot	1	1	0	7	1	12.2	1	0	0
33	0	58	0	Undifferentiated/unclassified sarcomas	5.5	1	1	25	1	36	0	0	0	0	2	1	5	3	1	5	0	1	0	0	0	6.7	0	0	0
34	1	65	1	Myxofibrosarcoma	6	1	1	11	1	21	0	1	0	0	3	1	7	3	3	21	1	1	0	30	1	5	0	0	0
35	1	46	0	Undifferentiated/unclassified sarcomas	8	1	0	5	1	120	0	1	0	0	3	1	7	3	3	a lot	1	1	0	15	1	5	0	0	0
36	0	87	1	Leiomyosarcoma	16	1	1	3	0	3	1	0	0	0	3	1	7	3	3	a lot	1	1	0	80	1	5	0	0	0
37	1	68	1	Leiomyosarcoma	4	0	1	49	0	49	0	0	0	0	2	1	5	2	2	11	1	1	0	5	1	5	0	0	0
38	0	63	1	Dedifferrentiated liposarcoma	5	0	1	51	1	61	1	0	0	0	3	1	7	3	3	a lot	1	1	0	5	1	3	0	0	0
39	0	56	0	Malignant peripheral nerve sheath tumor	8.5	1	1	1	1	25	1	1	0	0	3	1	7	3	3	23	1	1	0	50	1	3	0	0	0
40	0	64	1	Undifferentiated/unclassified sarcomas	6	1	0	15	0	15	0	0	0	0	3	1	6	3	2	18	1	1	0	10	1	3	0	0	0
41	0	75	1	Undifferentiated/unclassified sarcomas	9	1	0	13	1	13	0	0	0	0	2	1	5	3	2	18	1	0	0	0	0	3	0	0	0
42	0	38	0	Myxofibrosarcoma	1.5	0	0	60	0	60	0	0	0	0	1	0	3	2	1	3	0	0	0	0	0	3	0	0	0
43	1	80	1	Extraskeletal osteosarcoma	7	1	0	70	0	70	0	0	0	0	3	1	8	3	3	a lot	1	2	1	1	0	2	0	0	0
44	0	25	0	Myxoid liposarcoma	5	0	1	60	0	60	0	0	0	0	1	0	3	2	1	few	0	0	0	0	0	1	0	0	0
45	1	54	0	Myxoid liposarcoma	12	1	1	1	0	1	0	0	0	0	2	1	4	2	1	8	0	1	0	0	0	1	0	0	0
46	0	34	0	Myxoid liposarcoma	11	1	1	120	0	120	0	0	0	0	2	1	4	2	1	few	0	1	0	0	0	0	0	0	0
47	1	41	0	Undifferentiated/unclassified sarcomas	4.5	0	1	72	0	72	0	1	1	1	3	1	7	3	3	a lot	1	1	0	40	1	0	0	0	0
48	1	77	1	Myxoid liposarcoma	5	0	1	3	1	38	0	0	1	0	1	0	3	2	1	0	0	0	0	0	0	0	0	0	0
49	0	75	1	well differentiated liposarcoma	5	0	0	34	0	34	0	0	0	0	1	0	2	1	1	few	0	0	0	0	0	0	0	0	0
50	0	66	1	Malignant peripheral nerve sheath tumor	14	1	1	5	1	11	1	0	1	0	3	1	7	3	3	38	1	1	0	70	1	0	0	0	0
51	1	64	1	Leiomyosarcoma	5	0	1	20	0	20	0	0	0	0	3	1	7	3	3	a lot	1	1	0	7	1	0	0	0	0
52	1	71	1	Leiomyosarcoma	6	1	1	17	1	18	0	0	1	0	3	1	2	2	3	21	1	1	0	15	1	0	0	0	0
53	1	61	1	Synovial sarcoma	1	0	0	13	0	13	0	1	0	0	3	1	6	3	2	10	1	1	0	80	1	0	0	0	0
54	0	38	0	Myxoid liposarcoma	14	1	1	14	0	14	0	0	0	0	2	1	4	2	1	8	0	1	0	7	1	0	0	0	0
55	0	62	1	Undifferentiated/unclassified sarcomas	13	1	1	4	1	45	1	1	1	1	3	1	6	3	2	18	1	1	0	0	0	0	0	0	0
56	1	80	1	Undifferentiated/unclassified sarcomas	3	0	0	21	1	35	1	0	0	0	3	1	6	3	2	15	1	1	0	5	1	0	0	0	0
57	0	48	0	Myxoid liposarcoma	12	1	1	67	1	87	0	1	1	1	2	1	4	2	1	9	0	1	0	0	0	0	0	0	0
58	1	53	0	Fibrosarcoma	8	1	1	4	0	11	0	0	1	0	1	0	3	2	1	2	0	0	0	0	0	0	0	0	0
59	1	26	0	Extraskeletal osteosarcoma	14.5	1	1	4	1	27	1	1	0	0	3	1	6	3	2	18	1	1	0	5	1	0	0	0	0
60	0	24	0	Myxoid liposarcoma	10	1	1	65	0	65	0	0	0	0	2	1	4	2	1	few	0	1	0	0	0	0	0	0	0
61	1	49	0	Leiomyosarcoma	18	1	1	3	1	7	1	0	0	0	3	1	6	2	3	a lot	1	1	0	0	0	0	0	0	0
62	1	73	1	Myxoid liposarcoma	4	0	1	120	0	120	0	0	0	0	2	1	4	2	1	6	0	1	0	0	0	0	0	0	0
63	0	35	0	Myxoid liposarcoma	12	1	0	28	1	43	1	1	0	0	2	1	5	2	2	12	1	1	0	1	0	0	0	0	0
64	0	75	1	Undifferentiated/unclassified sarcomas	17	1	1	146	0	146	0	0	1	0	3	1	8	3	3	a lot	1	2	1	0	0	0	0	0	0
65	0	76	1	Undifferentiated/unclassified sarcomas	7	1	0	27	1	145	0	0	0	0	3	1	6	3	2	11	1	1	0	5	1	0	0	0	0
66	0	50	0	Alveolar soft part sarcoma	20	1	1	20	1	128	0	0	0	0	2	1	5	3	1	6	0	1	0	0	0	0	0	0	0
67	0	69	1	Myxofibrosarcoma	7	1	1	30	0	30	0	0	0	0	2	1	4	2	1	8	0	1	0	10	1	0	0	0	0
68	1	58	0	Undifferentiated/unclassified sarcomas	3	0	0	93	0	93	0	0	0	0	2	1	4	3	1	few	0	0	0	0	0	0	0	0	0
69	0	73	1	Myxofibrosarcoma	8	1	0	51	0	51	0	0	1	0	2	1	5	2	2	17	1	1	0	0	0	0	0	0	0
70	1	54	0	Undifferentiated/unclassified sarcomas	6	1	1	51	0	51	0	0	0	0	3	1	6	3	2	12	1	1	0	0	0	0	0	0	0
71	1	78	1	Myxoid liposarcoma	8	1	0	1	1	2	1	0	0	0	2	1	4	2	1	few	0	1	0	0	0	0	0	0	0
72	1	60	0	Leiomyosarcoma	10	1	0	7	1	21	1	1	0	0	3	1	7	3	3	a lot	1	1	0	27	1	0	0	0	0
73	0	41	0	Myxoid liposarcoma	11	1	1	33	0	33	0	0	0	0	2	1	4	2	1	8	0	1	0	5	1	0	0	0	0
74	0	83	1	Myxofibrosarcoma	9	1	1	24	0	24	0	0	0	0	2	1	4	2	1	8	0	0	0	0	0	0	0	0	0
75	1	80	1	Myxofibrosarcoma	3.7	0	1	53	0	53	0	0	0	0	1	0	3	2	1	4	0	0	0	0	0	0	0	0	0
76	0	60	0	Leiomyosarcoma	9	1	0	52	0	52	0	0	0	0	3	1	7	3	3	a lot	1	1	0	0	0	0	0	0	0
